# Supplementary material for: Combining ability and gene action for flowering, plant height, grain size, and yield in rice (Oryza sativa L.) genotypes
Source: Front Plant Sci. 2026 Mar 6;16:1705322. doi: 10.3389/fpls.2025.1705322 (PMC13002795; doi:10.3389/fpls.2025.1705322)
Supplement: Supplementary file 1 [file DataSheet1.zip]

Archive with 2 entries (2 files):
- Mean Data Analysis.xlsx
- Data Availability 2.xlsx
