# Supplementary material for: Combining ability and gene action for flowering, plant height, grain size, and yield in rice (Oryza sativa L.) genotypes
Source: Front Plant Sci. 2026 Mar 6;16:1705322. doi: 10.3389/fpls.2025.1705322 (PMC13002795; doi:10.3389/fpls.2025.1705322)
Supplement: Supplementary file 1 [file DataSheet1.zip › Mean Data Analysis.xlsx]

## Sheet: Mean Square
Table 4: Mean square from Analysis of Variance for 4 Key Traits of F2 Progenies and their parents
Source of Variation	Df∙	Trait and Corresponding Mean Square (MS)
		DTF 50%	PH (cm)	PL	NPP	GL (cm)	GW (cm)	GS	GYPP (g)
Female Parents	3	21.44ns	192.38 ns	14.729*	11.704 ns	0.215 ns	0.148*	0.553 ns	9.94ns
Male Parents	2	32.06 ns	240.09 ns	1.938ns	6.838 ns	0.341ns	0.005 ns	0.063 ns	44.49*
Female x Male	7	23.33 ns	214.34*	10.156*	8.042 ns	0.210 ns	0.089*	0.355 ns	21.54ns
Error	14	12.14	42.45	1.814	6.485	0.375	0.027	0.167	12.84
* = Significant at 5% level, ** = Significant at 1% level, ns = Non-significant, Df∙ = Degree of freedom, DTF = days to 50% flowering, PH = plant height, PL = Panicle length, NPP = Number of panicles per plant, GL = Grain length, GW = grain width, GS = grain shape, GYPH = Grain yield per plant

## Sheet: Wheather pattern
Month	Temperature (oC)	Rainfall amount (mm)	Relative humidity (%)
Dec	30.4516	39	72
Jan	26.7419	443	81
Feb	27.25	95	82
Mar	27.9032	97	80
Apr	29	24	76
May	26.7742	0	69
Jun	26.6774	0	65

## Sheet: ANOVA
Table 5: Analysis of Variance (ANOVA) for the F2 progenies
Cross combination	DTF 50%	PH (cm)	PL	GL (mm)	GW (mm)	GS	NPP	GYPP (g)
			(cm)
NERICA 4 X Kilombero	117	80	26.3	9.3	2.4	3.9	10	14.5
NERICA 4 x Mtupatupa	112	77	23.8	9.1	2.6	3.5	12	13.9
Uwemi x Mtupatupa	114	89	22.8	9.2	2.6	3.6	9	14.9
Uwemi x Kilombero	118	73	22.9	8.8	2.8	3.2	8	10.3
Kudya x Kayanjamalo	112	96	23.4	9.7	2.5	3.9	9	19
Kudya x Mtupatupa	111	78	23.7	9.2	2.5	3.6	10	12.1
Makafaci x Kilombero	114	93	24.6	9.4	2.4	3.9	10	14.8
Makafaci x Mtupatupa	117	90	28.1	9.3	2.2	4.3	13	11.4
Mean	115	85	24.4	9.2	2.5	3.7	10	13.9
SE	2.011	6.5	1.35	0.35	0.1	0.24	2.5	2.07
LSD	6.101	11.4	2.36	1.07	0.29	0.72	4.5	6.27
F-prob	0.141	0.005	0.003	0.7	0.028	0.109	0.345	0.19
CV (%)	3	7.7	5.5	6.7	6.6	10.9	25.1	25.8
SE = Standard error, LSD = Least significant difference, CV = Coefficient of variation
DTF = Days to flowering at 50%, PH = Plant height, PL = Panicle length, NPP = Number of panicles per plant, GL = Grain length, GW = Grain width, GS = Grain shape, GYPP = Grain yield per plant

## Sheet: Histogram
Table 5: Analysis of Variance (ANOVA) for the F2 progenies
Cross combination	DTF 50%	PH (cm)	GL (mm)	GYPP (g)
NERICA 4 X Kilombero	117	80	9.3	14.5
NERICA 4 x Mtupatupa	112	77	9.1	13.9
Uwemi x Mtupatupa	114	89	9.2	14.9
Uwemi x Kilombero	118	73	8.8	10.3
Kudya x Kayanjamalo	112	96	9.7	19
Kudya x Mtupatupa	111	78	9.2	12.1
Makafaci x Kilombero	114	93	9.4	14.8
Makafaci x Mtupatupa	117	90	9.3	11.4
SE	2.011	6.5	0.35	2.07
SE = Standard error, LSD = Least significant difference, CV = Coefficient of variation
DTF = Days to flowering at 50%, PH = Plant height, PL = Panicle length, NPP = Number of panicles per plant, GL = Grain length, GW = Grain width, GS = Grain shape, GYPP = Grain yield per plant
