# Supplementary material for: Combining ability and gene action for flowering, plant height, grain size, and yield in rice (Oryza sativa L.) genotypes
Source: Front Plant Sci. 2026 Mar 6;16:1705322. doi: 10.3389/fpls.2025.1705322 (PMC13002795; doi:10.3389/fpls.2025.1705322)
Supplement: Supplementary file 1 [file DataSheet1.zip › Data Availability 2.xlsx]

## Sheet: Combining Ability
Table 6: General Combining Ability effects for the key traits of 4 Female Parents
Parent Name	DTF 50%	PH	PL	GL	GW	GS	NPP	GYPP
MAKAFACI	0.001	0.001	0.001	0.001	0.001	0.001	0.001	0.001
NERICA 4	3.333	-12.472	1.656	-0.141	0.218	-0.426	0.109	1.064
Uwemi	-3.667	-0.254	-5.264	-0.345	0.382	-0.741	-4.556	-0.499
Kudya	-6	-11.584	-4.323	-0.193	0.298	-0.568	-3.628	1.105
DTF = Days to flowering at 50%, PH = Plant height, PL = Panicle length, NPP = Number of panicles per plant, GL = Grain length, GW = Grain width, GS = Grain shape, GYPP = Grain yield per plant

## Sheet: GCA 
Table 7: General Combining Ability effects for the key traits of 3 Male Parents
Parent Name	DTF 50%	PH	PL	GL	GW	GS	NPP	GYPP
Kayanjamalo	0.001	0.01	0.001	0.001	0.001	0.001	0.001	0.001
Kilombero	-4.333	-15.09	-3.068	-0.565	0.134	-0.411	-2.722	-7.025
Mtupatupa	-1	-18.23	0.345	-0.504	0.067	-0.277	0.656	-6.853
DTF = Days to flowering at 50%, PH = Plant height, PL = Panicle length, NPP = Number of panicles per plant, GL = Grain length, GW = Grain width, GS = Grain shape, GYPP = Grain yield per plant

## Sheet: SCA
Table 8: Specific Combining Ability effects for the key traits of F2 progenies
CROSS COMBINATION	DTF 50%	PH	PL	NPP	GL	GW	GS	GYPP
NERICA 4 x Kilombero	0.001	0.001	0.001	0.001	0.087	-0.168	0.301	-0.453
NERICA 4 x Mtupatupa	-9	-0.086	-5.896	-1.961	-0.163	-0.024	-0.093	-1.005
Uwemi x Mtupatupa	0.001	0.001	0.001	0.001	0.001	0.001	0.001	0.001
Uwemi x Kilombero	8	-19.35	3.506	2.864	-0.483	0.184	-0.419	-4.585
Kudya x Kayanjamalo	0.001	0.001	0.001	0.001	0.445	-0.092	0.307	4.041
Kudya x Mtupatupa	0.001	0.001	0.001	0.001	-0.058	-0.026	0.03	-2.812
MAKAFACI x Kilombero	0.001	0.001	0.001	0.001	0.128	-0.186	0.342	-0.035
MAKAFACI x Mtupatupa	0.001	0.001	0.001	0.001	0.078	-0.394	0.719	-3.551
DTF = Days to flowering at 59%, PH = Plant height, PL = Panicle length, NPP = Number of panicles per plant, GL = Grain length, GW = Grain width, GS = Grain shape, GYPP = Grain yield per plant

## Sheet: Gene action 
Table 9: Estimation of mode of gene action and trait heritability in 8 F2 progenies
Trait	Magnitude of mode of gene action
	Ns (h2) ± SE (%))	2P	2A	2D	2E	2G	(d2)
DTF 50%	0.24±0.16	23.26	5.58	5.58	12.1	11.2	1
PH	0.03±0.12	280.2	8.57	229.18	42.45	237.76	5.15
PL	0.14±0.10	14.97	2.02	11.11	1.84	13.15	2.33
NPP	0.07±0.11	9.175	0.614	2.075	6.48	2.687	1.82
GL	0.40±0.51	0.82	0.33	0.28	0.21	0.61	0.94
GW	0	0.12	0	0.08	0.03	0.08	0
GYPP	0.39±0.23	78.25	30.61	34.8	12.84	65.41	1.05
Ns (h2) = Narrow sense heritability, 2P = Phenotypic variance, 2A = Additive variance, 2D = Dominance variance, 2E = Environmental variance, 2G = Genotypic variance, d2 = Degree of dominance
DTF = Days to flowering at 50%, PH = Plant height, PL = Panicle length, NPP = Number of panicles per plant, GL = Grain length, GW = Grain width, GYPP = Grain yield per plant
